# Supplementary material for: Host-Mediated Selection Shapes Conserved Root Bacterial Microbiomes Across Geographically Separated Thismia Species
Source: Plants (Basel). 2026 Apr 25;15(9):1316. doi: 10.3390/plants15091316 (PMC13165429; doi:10.3390/plants15091316)
Supplement: Supplementary file 1 [file plants-15-01316-s001.zip]

Archive with 1 entries (1 files):
- plants-4266117-supplementary.pdf
